# Supplementary material for: Indel detection from DNA and RNA sequencing data with transIndel
Source: BMC Genomics. 2018 Apr 19;19:270. doi: 10.1186/s12864-018-4671-4 (PMC5909256; doi:10.1186/s12864-018-4671-4)
Supplement: Supplementary file 1 — Dataset S1. List of cancer related genes. (XLSX 92 kb) [file 12864_2018_4671_MOESM1_ESM.xlsx]

## Sheet: Sheet1
List of Cancer Related Genes
NOTE: "F" denotes the Sanger Cancer Gene Census v78: Futreal PA, Coin L., et al. A census of human cancer genes. Nat. Rev Cancer. 2004 Mar; 4(3):177-83.
NOTE: "S" denotes the list of tumor suppressor genes and cancer genes in Table S1A in Srivas R, et al. A Network of Conserved Synthetic Lethal Interactions for Exploration of Precision Cancer Therapy. Molecular Cell. 2016 Aug 4;63(3):514-25.
NOTE: "G" denotes the list of genes relevant to multiple cancers provided by CIViC (downloaded on 8/01/2016): Griffith M, et al. CIViC: A knowledgebase for expert-crowdsourcing the clinical interpretation of variants in cancer. bioRxiv. 2016 Jan 1:072892.
NOTE: "Y" denotes a list of cancer-associated genes produced in the following publication: Ye K, et al. Systematic discovery of complex insertions and deletions in human cancers. Nature medicine. 2016 Jan 1;22(1):97-104.
NOTE: "Z" denotes a list of tumor suppressor genes provided by TSGene 2.0 (downloaded on 8/01/2016): Zhao M, et al. TSGene 2.0: an updated literature-based knowledgebase for tumor suppressor genes. Nucleic acids research. 2015 Nov 20:gkv1268.
Gene Name	Oncogene, Tumor Suppressor Gene (TSG), Cancer Gene (CG)	Source Database
PIK3CA	oncogene	F
CBLC	oncogene	F
XPO1	oncogene	F
HLF	oncogene	F
ATP1A1	oncogene	F
CALR	oncogene	F
FOXP1	oncogene	F
MYCN	oncogene	F
FLT3	oncogene	F
PDGFRA	oncogene	F
MECOM	oncogene	F
TET1	oncogene	F
RAC1	oncogene	F
BCL3	oncogene	F
CANT1	oncogene	F
CACNA1D	oncogene	F
CREB1	oncogene	F
BRD4	oncogene	F
BRD3	oncogene	F
PTPN11	oncogene	F
DDR2	oncogene	F
CD79B	oncogene	F
BCR	oncogene	F
CD79A	oncogene	F
HOXA13	oncogene	F
HOXA11	oncogene	F
COL1A1	oncogene	F
FOXO3	oncogene	F
FOXO1	oncogene	F
FOXO4	oncogene	F
PLAG1	oncogene	F
KRAS	oncogene	F
CHD4	oncogene	F
MPL	oncogene	F
NFKB2	oncogene	F
PRKACA	oncogene	F
ACVR1	oncogene	F
HOXC11	oncogene	F
CSF3R	oncogene	F
AKAP9	oncogene	F
JAK2	oncogene	F
DDB2	oncogene	F
APOBEC3B	oncogene	F
KLF4	oncogene	F
IKBKB	oncogene	F
RARA	oncogene	F
CREBBP	oncogene	F
CARS	oncogene	F
CDK4	oncogene	F
CDK6	oncogene	F
HOXA9	oncogene	F
PTK6	oncogene	F
ACKR3	oncogene	F
ERBB2	oncogene	F
ERBB3	oncogene	F
ERBB4	oncogene	F
IDH2	oncogene	F
IDH1	oncogene	F
SYK	oncogene	F
DAXX	oncogene	F
MET	oncogene	F
AFF4	oncogene	F
AFF3	oncogene	F
AFF1	oncogene	F
TP53	oncogene	F
WAS	oncogene	F
RUNX1T1	oncogene	F
MYD88	oncogene	F
HOXD13	oncogene	F
HOXD11	oncogene	F
MAPK1	oncogene	F
WWTR1	oncogene	F
BCL7A	oncogene	F
CREB3L2	oncogene	F
NRAS	oncogene	F
BRAF	oncogene	F
HOXC13	oncogene	F
NAB2	oncogene	F
RET	oncogene	F
REL	oncogene	F
COL2A1	oncogene	F
BIRC3	oncogene	F
LEF1	oncogene	F
MAP2K2	oncogene	F
CXCR4	oncogene	F
NUTM1	oncogene	F
ARNT	oncogene	F
EZH2	oncogene	F
CARD11	oncogene	F
RUNX1	oncogene	F
HRAS	oncogene	F
CUX1	oncogene	F
TBX3	oncogene	F
BCORL1	oncogene	F
MLLT1	oncogene	F
MLLT3	oncogene	F
BCL9	oncogene	F
BCL5	oncogene	F
BCL6	oncogene	F
BCL2	oncogene	F
AKT1	oncogene	F
AKT2	oncogene	F
MYC	oncogene	F
DDX5	oncogene	F
BCL11A	oncogene	F
BCL11B	oncogene	F
AR	oncogene	F
EZR	oncogene	F
GATA2	oncogene	F
GATA3	oncogene	F
GATA1	oncogene	F
CCND1	oncogene	F
CCND3	oncogene	F
CCND2	oncogene	F
CBL	oncogene	F
ALK	oncogene	F
CTNNB1	oncogene	F
TRIM24	oncogene	F
FUS	oncogene	F
ABL2	oncogene	F
CCNE1	oncogene	F
IRF4	oncogene	F
CD74	oncogene	F
MTOR	oncogene	F
HIF1A	oncogene	F
USP8	oncogene	F
HMGA2	oncogene	F
NOTCH1	oncogene	F
NOTCH2	oncogene	F
CRLF2	oncogene	F
MDM2	oncogene	F
MDM4	oncogene	F
ATIC	oncogene	F
KIT	oncogene	F
CRTC1	oncogene	F
ROS1	oncogene	F
TRRAP	oncogene	F
ASPSCR1	oncogene	F
STAT3	oncogene	F
BMPR1A	oncogene	F
MAP2K1	oncogene	F
KMT2A	oncogene	F
ABL1	oncogene	F
BCL10	oncogene	F
CIC	oncogene	F
PDGFB	oncogene	F
C2orf44	oncogene	F
FHIT	TSG	Z
B2M	TSG	F
LIFR	TSG	Z
DLEC1	TSG	Z
ASS1	TSG	Z
ZC3H10	TSG	Z
RNF111	TSG	Z
IRX1	TSG	Z
CBLB	TSG	F
NUP98	TSG	Z
XPC	TSG	F
PPP2R2C	TSG	Z
MEG3	TSG	Z
MAX	TSG	Z
MAL	TSG	Z
TSG101	TSG	Z
ITGA5	TSG	Z
ITGA7	TSG	Z
PHLDA3	TSG	Z
PHLDA2	TSG	Z
XPO5	TSG	Z
L3MBTL4	TSG	Z
FBXL13	TSG	Z
TAT	TSG	Z
MIR181B1	TSG	Z
THSD1	TSG	Z
ANAPC1	TSG	Z
RPS6KA2	TSG	Z
RPS6KA6	TSG	Z
ATAD5	TSG	S
NR0B2	TSG	Z
NOV	TSG	Z
FOXC1	TSG	Z
ZNF292	TSG	Z
GANAB	TSG	Z
SMAD4	TSG	Z
SMAD2	TSG	Z
SMAD3	TSG	F
MUS81	TSG	Z
MTIF2	TSG	S
TMPRSS11A	TSG	Z
IGF2R	TSG	Z
ARF1	TSG	Z
SPARC	TSG	Z
TBRG1	TSG	Z
TCEA1	TSG	S
PRKAR1A	TSG	Z
MIR410	TSG	Z
NOL7	TSG	Z
CCAR2	TSG	Z
ADARB1	TSG	Z
CXXC4	TSG	Z
ARL11	TSG	Z
MIR17	TSG	Z
BIN1	TSG	Z
VTRNA2-1	TSG	Z
IFT88	TSG	Z
SLIT2	TSG	Z
HOMER2	TSG	Z
XPA	TSG	F
GLIPR1	TSG	Z
CD44	TSG	Z
CCDC136	TSG	Z
FXN	TSG	Z
PDX1	TSG	Z
PHOX2A	TSG	Z
SASH1	TSG	Z
RAB25	TSG	Z
CYB5A	TSG	Z
ALOX15B	TSG	Z
PNN	TSG	Z
TRIM13	TSG	Z
TRIM15	TSG	Z
CDO1	TSG	Z
MIR490	TSG	Z
MIR493	TSG	Z
MIR495	TSG	Z
MIR494	TSG	Z
MIR497	TSG	Z
WNK2	TSG	Z
PIWIL2	TSG	Z
ESRP1	TSG	Z
LEFTY2	TSG	Z
ACVR1C	TSG	Z
LEFTY1	TSG	Z
RINT1	TSG	Z
TBL2	TSG	Z
KLK6	TSG	Z
ZFP82	TSG	Z
CHFR	TSG	Z
MIR615	TSG	Z
MIR383	TSG	Z
APC	TSG	Z
COPS2	TSG	Z
SAA1	TSG	Z
PANX2	TSG	Z
TREX2	TSG	Z
RPRM	TSG	Z
MFSD2A	TSG	Z
DMBT1	TSG	Z
CAMTA1	TSG	Z
ZIC1	TSG	Z
TCF4	TSG	Z
IGF1	TSG	Z
TCF3	TSG	Z
ARID2	TSG	Z
IGFBP3	TSG	Z
IGFBP7	TSG	Z
IGFBP4	TSG	Z
IGFBP5	TSG	Z
SKP2	TSG	Z
GJA1	TSG	Z
AZGP1	TSG	Z
CREM	TSG	Z
SHISA3	TSG	Z
GAS1	TSG	Z
TRIM3	TSG	Z
KDM3A	TSG	Z
GAS5	TSG	Z
RNF144A	TSG	Z
TP53BP2	TSG	Z
PDGFRL	TSG	Z
CSMD1	TSG	Z
LRRC3B	TSG	Z
TPM1	TSG	S
MIR181A2	TSG	Z
MIR181A1	TSG	Z
CDKN1A	TSG	Z
FBXW7	TSG	Z
TGFBR3	TSG	Z
TGFBR2	TSG	Z
TET2	TSG	Z
FOXL2	TSG	Z
FER1L4	TSG	Z
TCEB3	TSG	Z
SMARCA2	TSG	Z
SMARCA4	TSG	Z
EDNRB	TSG	Z
AXIN2	TSG	Z
AXIN1	TSG	Z
CTCFL	TSG	Z
MIR98	TSG	Z
PLA2R1	TSG	Z
GKN1	TSG	Z
ASCL1	TSG	Z
NINJ1	TSG	Z
KANK1	TSG	Z
SKIL	TSG	Z
SCGB3A1	TSG	Z
PTCH2	TSG	Z
PTCH1	TSG	Z
MIR142	TSG	Z
NPAS2	TSG	Z
TDRG1	TSG	Z
MIR15A	TSG	Z
MIR520B	TSG	Z
TOPORS	TSG	Z
CUL5	TSG	Z
CUL1	TSG	Z
CUL2	TSG	Z
FLCN	TSG	Z
CDX2	TSG	Z
PER2	TSG	Z
TRIT1	TSG	Z
DNAJA3	TSG	Z
PTPN13	TSG	Z
PTPN12	TSG	Z
MIR504	TSG	Z
MIR150	TSG	Z
KAT5	TSG	Z
MIR152	TSG	Z
GALR1	TSG	Z
RAD51C	TSG	Z
MIR508	TSG	Z
DMD	TSG	Z
KAT2B	TSG	S
NDRG1	TSG	Z
NDRG2	TSG	Z
NDRG4	TSG	Z
PRDM2	TSG	Z
PPM1A	TSG	Z
2016-12-01	TSG	Z
EGR1	TSG	Z
VIL1	TSG	Z
MSMB	TSG	Z
CHEK2	TSG	Z
CHEK1	TSG	Z
PAX5	TSG	Z
PAX4	TSG	Z
PAX6	TSG	Z
MIR135A2	TSG	Z
PTPN2	TSG	Z
PTPN1	TSG	Z
MIR135A1	TSG	Z
GADD45GIP1	TSG	Z
MYO1A	TSG	Z
PLCE1	TSG	Z
ADAMTS18	TSG	Z
ADPRH	TSG	Z
IFI16	TSG	Z
SNORD50A	TSG	Z
PRKAA1	TSG	Z
LGALS7	TSG	Z
DLEU1	TSG	Z
SFRP1	TSG	Z
SFRP5	TSG	Z
MIR181B2	TSG	Z
MIR210	TSG	Z
ITGAV	TSG	Z
LOX	TSG	Z
ALDH1A2	TSG	Z
PRICKLE1	TSG	Z
SPINK7	TSG	Z
EYA4	TSG	Z
MIR195	TSG	Z
SMARCB1	TSG	Z
TAGLN	TSG	Z
PPP1CA	TSG	Z
VEZT	TSG	Z
ALPL	TSG	Z
SH2B3	TSG	Z
MIR193A	TSG	Z
KLK10	TSG	Z
RBL2	TSG	Z
FBP1	TSG	Z
MIR708	TSG	Z
CDK2AP1	TSG	Z
ZYX	TSG	Z
NTRK3	TSG	Z
ARHGAP26	TSG	F
ARHGAP29	TSG	Z
BLNK	TSG	Z
DDIT3	TSG	F
BATF2	TSG	Z
MIR451A	TSG	Z
RBP1	TSG	Z
SRGAP3	TSG	Z
BMP4	TSG	Z
SOCS1	TSG	Z
BMP2	TSG	Z
SOCS3	TSG	Z
PPP2CA	TSG	Z
ACSL3	TSG	S
ACSL6	TSG	S
NR1I2	TSG	Z
FAT1	TSG	Z
CCNC	TSG	Z
AKAP12	TSG	Z
MIR218-2	TSG	Z
RASSF8	TSG	Z
PPP2CB	TSG	Z
TRIM31	TSG	Z
RPL5	TSG	Z
RASSF4	TSG	Z
TRIM35	TSG	Z
SRPX	TSG	Z
INTS6	TSG	Z
CHD1	TSG	Z
MIR149	TSG	Z
CYGB	TSG	Z
CHD5	TSG	Z
MIR143	TSG	Z
TSC2	TSG	Z
MIR141	TSG	Z
MIR140	TSG	Z
MNT	TSG	Z
HTRA1	TSG	Z
HTRA3	TSG	Z
TTC4	TSG	Z
FAT4	TSG	Z
RHOB	TSG	Z
LRIG3	TSG	Z
LRIG1	TSG	Z
PLSCR1	TSG	S
HNF4A	TSG	Z
PRODH	TSG	Z
AIFM2	TSG	S
MIR218-1	TSG	Z
MCPH1	TSG	Z
MIRLET7A3	TSG	Z
MAPK14	TSG	S
KRIT1	TSG	Z
MAPK10	TSG	Z
NCOR2	TSG	F
BTG3	TSG	Z
BTG2	TSG	Z
BTG1	TSG	F
NEURL1	TSG	Z
NBN	TSG	Z
TRIM32	TSG	Z
NFKB1	TSG	Z
TES	TSG	Z
RASSF3	TSG	Z
APAF1	TSG	Z
RASSF2	TSG	Z
SIAH1	TSG	Z
ESRRB	TSG	Z
RASSF5	TSG	Z
ZFP36L2	TSG	Z
PHLPP2	TSG	Z
PHLPP1	TSG	Z
PROX1	TSG	Z
MIR148A	TSG	Z
PKD1	TSG	Z
JDP2	TSG	Z
IGFALS	TSG	Z
HIVEP1	TSG	Z
HIVEP3	TSG	Z
MCC	TSG	Z
TDGF1	TSG	Z
GNAT1	TSG	Z
NOTCH3	TSG	Z
BCL2L11	TSG	Z
MLH3	TSG	Z
MLH1	TSG	Z
PGRMC2	TSG	Z
GTF2H1	TSG	S
TMPRSS6	TSG	Z
PCDH8	TSG	Z
PCDH9	TSG	Z
GRIN2A	TSG	Z
SDHA	TSG	Z
SDHB	TSG	Z
SDHD	TSG	Z
ATF3	TSG	Z
ERRFI1	TSG	Z
SMARCC1	TSG	Z
CTNNA3	TSG	Z
BUB1B	TSG	F
MIR145	TSG	Z
LHX4	TSG	Z
LHX6	TSG	Z
CDC73	TSG	Z
PPP2R4	TSG	Z
MTUS1	TSG	Z
LMNTD1	TSG	Z
CXCL14	TSG	Z
UBE4B	TSG	Z
SIRT3	TSG	Z
NUAK1	TSG	Z
RAB7A	TSG	Z
HSP90B1	TSG	Z
ADAMTS9-AS2	TSG	Z
PTGDR	TSG	Z
SIRT6	TSG	Z
WDR48	TSG	Z
CXXC5	TSG	Z
CHUK	TSG	Z
PPARG	TSG	Z
MIRLET7F2	TSG	Z
PPARA	TSG	Z
ING4	TSG	Z
ING5	TSG	Z
THBD	TSG	Z
BRF1	TSG	Z
ING1	TSG	Z
ING2	TSG	Z
ING3	TSG	Z
CSNK1A1	TSG	Z
DCUN1D3	TSG	Z
BHLHE41	TSG	Z
PARK7	TSG	Z
MIR192	TSG	Z
RAP1A	TSG	Z
WFDC1	TSG	Z
MIR16-1	TSG	Z
GADD45G	TSG	Z
RHOA	TSG	Z
MIR511	TSG	Z
NCOA4	TSG	Z
NCOA5	TSG	Z
EEF1A1	TSG	Z
MIR99A	TSG	Z
LIMD1	TSG	Z
MIR27B	TSG	Z
PBRM1	TSG	Z
MME	TSG	Z
MIR509-3	TSG	Z
BAX	TSG	Z
PRKCDBP	TSG	Z
DDX10	TSG	F
DDX11	TSG	S
CDK12	TSG	F
GJB2	TSG	Z
KLF6	TSG	Z
KLF5	TSG	Z
MDC1	TSG	Z
MIR134	TSG	Z
HOXB13	TSG	Z
IL17RD	TSG	Z
MIR133A1	TSG	Z
PPP3CC	TSG	Z
TGM3	TSG	Z
MIR329-1	TSG	Z
2016-03-06	TSG	S
RARB	TSG	Z
PEA15	TSG	Z
PPP2R1B	TSG	Z
RITA1	TSG	Z
CDKN2B	TSG	Z
CDKN2C	TSG	Z
CDKN2A	TSG	Z
BARD1	TSG	Z
TSC22D1	TSG	Z
DAAM1	TSG	S
CNN1	TSG	Z
HRG	TSG	Z
CCDC154	TSG	Z
DND1	TSG	Z
MIR219A1	TSG	Z
PLAGL1	TSG	Z
MIR28	TSG	Z
NFATC2	TSG	Z
TNFAIP8L2	TSG	Z
CCAR1	TSG	Z
MADD	TSG	Z
H19	TSG	Z
HPGD	TSG	Z
CEACAM1	TSG	Z
IGFBPL1	TSG	Z
EPAS1	TSG	Z
PCDH10	TSG	Z
PCDH17	TSG	Z
VPS53	TSG	Z
EEF1E1	TSG	Z
MIR29C	TSG	Z
MIR29A	TSG	Z
ATM	TSG	Z
SCYL1	TSG	Z
BRIP1	TSG	F
PWAR4	TSG	Z
DNAJB1	TSG	Z
DNAJB4	TSG	Z
FANCG	TSG	Z
MIR18B	TSG	Z
DIDO1	TSG	Z
KISS1	TSG	Z
FRK	TSG	Z
MIR185	TSG	Z
MIR183	TSG	Z
MIR182	TSG	Z
CITED2	TSG	Z
CLU	TSG	Z
MIR503	TSG	Z
MIR502	TSG	Z
MIR505	TSG	Z
LLGL1	TSG	Z
CDK2	TSG	Z
PHB2	TSG	S
FAM188A	TSG	Z
MSH2	TSG	Z
PRKAA2	TSG	Z
MSH6	TSG	S
ALOX15	TSG	Z
MIR223	TSG	Z
HSPD1	TSG	Z
DNAJC11	TSG	Z
GREM1	TSG	Z
MIR874	TSG	Z
PRKCA	TSG	S
PRKCB	TSG	Z
PRKCD	TSG	Z
PRKCG	TSG	S
EBF3	TSG	Z
SCRIB	TSG	Z
GSTP1	TSG	Z
MIRLET7F1	TSG	Z
MAP3K8	TSG	Z
GPX3	TSG	Z
RASSF1	TSG	Z
MAP3K4	TSG	Z
PLA2G7	TSG	Z
MARCKS	TSG	Z
MARVELD1	TSG	Z
SH3GLB1	TSG	Z
RPL10	TSG	Z
RPL11	TSG	Z
SETD2	TSG	Z
XAF1	TSG	Z
NME1	TSG	Z
LXN	TSG	Z
MIR148B	TSG	Z
ZMYND10	TSG	Z
EPB41	TSG	Z
AHNAK	TSG	Z
CTGF	TSG	Z
PIAS1	TSG	Z
GBP1	TSG	Z
PTCSC3	TSG	Z
UNC5A	TSG	Z
UNC5B	TSG	Z
UNC5C	TSG	Z
UNC5D	TSG	Z
MIR636	TSG	Z
PKNOX1	TSG	Z
IER3	TSG	Z
PALB2	TSG	Z
SAFB2	TSG	Z
SHQ1	TSG	Z
HLTF	TSG	Z
MIR7-2	TSG	Z
MIR7-3	TSG	Z
MIR7-1	TSG	Z
SEC14L2	TSG	Z
ILK	TSG	Z
GNMT	TSG	Z
DACT1	TSG	Z
SIK1	TSG	Z
EPB41L3	TSG	Z
SALL2	TSG	Z
DFNA5	TSG	Z
VHL	TSG	Z
PLCD1	TSG	Z
RECK	TSG	Z
AIP	TSG	Z
TTF1	TSG	Z
PINX1	TSG	Z
RBMS3	TSG	Z
RB1CC1	TSG	Z
SPTBN1	TSG	Z
KLF10	TSG	Z
TFAP2A	TSG	Z
MIR26A1	TSG	Z
MIR26A2	TSG	Z
DPP4	TSG	Z
MIR574	TSG	Z
ANXA1	TSG	Z
ANXA7	TSG	Z
MIR26B	TSG	Z
GLTSCR1	TSG	Z
GLTSCR2	TSG	Z
HDAC1	TSG	Z
PACRG	TSG	Z
RPA1	TSG	Z
MIR409	TSG	Z
MIR203A	TSG	Z
HEPACAM	TSG	Z
SP100	TSG	Z
NRCAM	TSG	Z
MIR1-1	TSG	Z
DENND2D	TSG	Z
DSC3	TSG	Z
WHSC1L1	TSG	Z
PHC3	TSG	Z
DDX3X	TSG	Z
TMF1	TSG	S
SAFB	TSG	Z
ZNF366	TSG	Z
MGMT	TSG	S
PMS2	TSG	S
BRINP1	TSG	Z
BRSK1	TSG	Z
ROBO1	TSG	Z
H2AFX	TSG	Z
ATR	TSG	Z
BRMS1	TSG	Z
SIN3A	TSG	S
NIT2	TSG	Z
VDR	TSG	Z
RNH1	TSG	Z
CLTC	TSG	F
BEX2	TSG	Z
AMER1	TSG	Z
TFE3	TSG	S
LSAMP	TSG	Z
TFEB	TSG	S
MIA2	TSG	Z
MIR517A	TSG	Z
TNFAIP3	TSG	Z
NRBP1	TSG	Z
MIR551A	TSG	Z
SMCHD1	TSG	Z
FOXP3	TSG	Z
DEFB1	TSG	Z
STARD13	TSG	Z
DIABLO	TSG	Z
TP63	TSG	Z
MAPK3	TSG	S
DUSP9	TSG	Z
DUSP5	TSG	Z
DUSP6	TSG	Z
DUSP1	TSG	Z
RBL1	TSG	Z
BCOR	TSG	F
MIR422A	TSG	Z
MIR320A	TSG	Z
STAT5A	TSG	Z
NKX3-1	TSG	Z
MIR27A	TSG	Z
BMP10	TSG	Z
PF4	TSG	Z
MIR101-2	TSG	Z
MIR101-1	TSG	Z
LINC-PINT	TSG	Z
PTPRD	TSG	Z
CABLES1	TSG	Z
PYCARD	TSG	Z
MIR200C	TSG	Z
MIR200B	TSG	Z
PANO1	TSG	Z
DNMT3A	TSG	Z
USP12	TSG	Z
USP11	TSG	S
MIR302B	TSG	Z
SSBP2	TSG	Z
NPM1	TSG	Z
SDHC	TSG	S
SALL4	TSG	Z
MXI1	TSG	Z
NEDD4L	TSG	Z
ZBTB48	TSG	Z
MIR30A	TSG	Z
MEN1	TSG	Z
HIPK2	TSG	Z
ANP32A	TSG	Z
DUSP22	TSG	Z
DUSP26	TSG	Z
MIR30C1	TSG	Z
GeneSymbol	TSG	Z
THY1	TSG	Z
MIR335	TSG	Z
ARHGEF12	TSG	Z
MIRLET7E	TSG	Z
PCDHGC3	TSG	Z
CNDP2	TSG	Z
MIRLET7B	TSG	Z
AHR	TSG	Z
PTEN	TSG	Z
ANGPTL4	TSG	Z
ATMIN	TSG	Z
CTCF	TSG	Z
PAEP	TSG	Z
CDKN1C	TSG	Z
CDKN1B	TSG	Z
PDS5B	TSG	Z
MYO18B	TSG	Z
TWIST2	TSG	Z
PPP1R1B	TSG	Z
TANK	TSG	Z
MST1	TSG	Z
WWOX	TSG	Z
NF2	TSG	Z
NF1	TSG	Z
DLG1	TSG	Z
TMEM127	TSG	Z
KIF7	TSG	Z
BLM	TSG	Z
VEGFA	TSG	Z
SLC39A1	TSG	Z
SLC39A4	TSG	Z
MIR29B1	TSG	Z
ARMC10	TSG	Z
MIR106A	TSG	Z
FBXO31	TSG	Z
FBXO32	TSG	Z
FLNA	TSG	Z
CDH13	TSG	Z
DLK1	TSG	Z
HINT1	TSG	Z
HTRA2	TSG	Z
TSC1	TSG	Z
SPI1	TSG	Z
NEDD4	TSG	Z
MIR378A	TSG	Z
S100A2	TSG	Z
PLA2G16	TSG	Z
LTF	TSG	Z
MIR181C	TSG	Z
TP73	TSG	Z
GLS2	TSG	Z
RBM6	TSG	Z
RBM5	TSG	Z
RBM4	TSG	Z
ZMYND11	TSG	Z
CAT	TSG	Z
BAP1	TSG	Z
PFN1	TSG	Z
CXCR2	TSG	Z
PGR	TSG	Z
RCHY1	TSG	Z
PTPN23	TSG	Z
KDM3B	TSG	Z
PLEKHO1	TSG	Z
E2F3	TSG	Z
E2F2	TSG	Z
E2F1	TSG	Z
BTK	TSG	Z
CAMK2N1	TSG	Z
TUSC4	TSG	S
TUSC7	TSG	Z
RAD17	TSG	S
TUSC1	TSG	Z
TUSC2	TSG	Z
TUSC3	TSG	S
MIA	TSG	Z
CXCL10	TSG	Z
DAB2	TSG	Z
FBLN1	TSG	Z
CXCL12	TSG	Z
ADAMTS9	TSG	Z
ADAMTS8	TSG	Z
CBFB	TSG	F
CDH1	TSG	Z
CDH5	TSG	Z
CDH4	TSG	Z
DFFA	TSG	Z
PAFAH1B1	TSG	Z
MIR424	TSG	Z
LIN9	TSG	Z
SPRY2	TSG	Z
CSF2	TSG	Z
SFN	TSG	Z
CYLD	TSG	Z
ACY1	TSG	Z
SYNPO2	TSG	Z
WNT7A	TSG	Z
LITAF	TSG	Z
HSPB7	TSG	Z
TXNIP	TSG	Z
DDX58	TSG	Z
RUVBL1	TSG	S
ZBTB7C	TSG	Z
CSRNP1	TSG	Z
MIR130A	TSG	Z
MT1M	TSG	Z
MIR338	TSG	Z
ABCG2	TSG	Z
MT1F	TSG	Z
MT1G	TSG	Z
ZNF185	TSG	Z
MIR33A	TSG	Z
G0S2	TSG	Z
NUPR1	TSG	Z
NKX2-8	TSG	Z
CCDC6	TSG	F
EGLN3	TSG	Z
HACD4	TSG	Z
MIR1226	TSG	Z
MIR520C	TSG	Z
MIR10A	TSG	Z
TNFSF12	TSG	Z
TPM3	TSG	F
CNBP	TSG	F
SPRY4	TSG	Z
RASSF10	TSG	Z
SLX4	TSG	Z
MIR147A	TSG	Z
MYH9	TSG	Z
RANBP9	TSG	Z
MCM9	TSG	Z
FBXO25	TSG	Z
CADM4	TSG	Z
CADM2	TSG	Z
CADM3	TSG	Z
AIM2	TSG	Z
HOTS	TSG	Z
UHRF2	TSG	Z
KEAP1	TSG	F
BASP1	TSG	Z
CADM1	TSG	Z
KCNRG	TSG	Z
PHACTR4	TSG	Z
PYHIN1	TSG	Z
EZH1	TSG	Z
CCNB1IP1	TSG	F
RBMX	TSG	Z
SLC5A8	TSG	Z
HBP1	TSG	Z
IQGAP2	TSG	Z
YWHAZ	TSG	S
RB1	TSG	Z
ETS2	TSG	Z
YWHAE	TSG	S
XIST	TSG	Z
MAT2A	TSG	Z
ZBTB4	TSG	Z
NR4A3	TSG	Z
NR4A1	TSG	Z
CASC2	TSG	Z
CASC1	TSG	Z
BMF	TSG	Z
CHST10	TSG	Z
ABI2	TSG	Z
ABI1	TSG	F
TGFBI	TSG	Z
POU2F3	TSG	Z
IL24	TSG	Z
RNASET2	TSG	Z
TIMP3	TSG	Z
CAV1	TSG	Z
CBFA2T3	TSG	Z
BRCA1	TSG	Z
BRCA2	TSG	Z
LRRC4	TSG	Z
WDR11	TSG	Z
AHRR	TSG	Z
NR2C2	TSG	Z
MIR125B1	TSG	Z
MIR125B2	TSG	Z
THRA	TSG	Z
USP33	TSG	Z
RBBP8	TSG	Z
PLD1	TSG	Z
MIR486-1	TSG	Z
PHB	TSG	Z
ST20	TSG	Z
RBBP7	TSG	Z
TCF7L2	TSG	Z
RUNX2	TSG	Z
RUNX3	TSG	Z
BMPR2	TSG	Z
LZTR1	TSG	F
MIR146A	TSG	Z
DOCK1	TSG	S
GUCY2C	TSG	Z
ZNF668	TSG	Z
2016-09-04	TSG	Z
XRCC3	TSG	S
XRCC5	TSG	Z
XRCC4	TSG	S
TOM1L2	TSG	Z
SYT13	TSG	Z
JUP	TSG	Z
ZFAS1	TSG	Z
RBM38	TSG	Z
EPHB2	TSG	Z
EPHB6	TSG	Z
EPHB4	TSG	Z
PARP1	TSG	Z
TP53INP1	TSG	Z
DSP	TSG	Z
SCUBE2	TSG	Z
MIR1-2	TSG	Z
GSTT1	TSG	Z
CD274	TSG	F
CDC14A	TSG	S
PHF6	TSG	Z
PPP2R5C	TSG	Z
TGFB1	TSG	Z
TCHP	TSG	Z
INPP4B	TSG	Z
CTNND1	TSG	Z
TBX5	TSG	Z
SH3GL1	TSG	S
GNB2L1	TSG	Z
HACE1	TSG	Z
ZHX2	TSG	Z
FHL1	TSG	Z
DCDC2	TSG	Z
FADD	TSG	Z
NDN	TSG	Z
FOXD3	TSG	Z
PLA2G2A	TSG	Z
ATRX	TSG	F
PAWR	TSG	Z
UCHL1	TSG	Z
MIR193B	TSG	Z
RARRES3	TSG	Z
RNASEL	TSG	Z
MIR16-2	TSG	Z
TSLP	TSG	Z
AIMP2	TSG	Z
AIMP1	TSG	Z
SOD2	TSG	Z
PIN1	TSG	Z
DCLRE1A	TSG	Z
PRDM4	TSG	Z
ECT2	TSG	Z
FAS	TSG	Z
UVRAG	TSG	Z
SPOP	TSG	Z
MYBBP1A	TSG	Z
MIR187	TSG	Z
GTPBP4	TSG	Z
TP53BP1	TSG	Z
CASP5	TSG	Z
CASP2	TSG	Z
CAPG	TSG	Z
TNFRSF10A	TSG	Z
CASP8	TSG	Z
BLID	TSG	Z
UBE2QL1	TSG	Z
PLK1	TSG	Z
PLK2	TSG	Z
PLK5	TSG	Z
S100A11	TSG	Z
VSNL1	TSG	Z
AHCYL1	TSG	Z
STUB1	TSG	Z
MIR198	TSG	Z
DLEU2	TSG	Z
BTG4	TSG	Z
SERPINB5	TSG	Z
PCGF2	TSG	Z
TNFRSF10B	TSG	Z
GSK3B	TSG	Z
CFTR	TSG	Z
MST1R	TSG	Z
MIR9-1	TSG	Z
MIR9-2	TSG	Z
MIR9-3	TSG	Z
ST13	TSG	Z
NPRL2	TSG	Z
MIR222	TSG	Z
AMH	TSG	Z
ASXL1	TSG	Z
MYST3	TSG	S
LZTS1	TSG	Z
SIRT2	TSG	Z
SIRT1	TSG	Z
RNF8	TSG	Z
RASL11A	TSG	Z
SIRT4	TSG	Z
LRMP	TSG	Z
HOPX	TSG	Z
TMEFF1	TSG	Z
TMEFF2	TSG	Z
MIR136	TSG	Z
MIR137	TSG	Z
WNT5A	TSG	Z
MIR132	TSG	Z
RFWD2	TSG	Z
HRASLS2	TSG	Z
EPHA3	TSG	Z
EPHA2	TSG	Z
EPHA1	TSG	Z
LOC401317	TSG	Z
KDM6A	TSG	Z
DPH1	TSG	Z
PDSS2	TSG	Z
PRDM11	TSG	Z
ACHE	TSG	Z
MNAT1	TSG	S
SEMA3B	TSG	Z
HIRA	TSG	Z
SEMA3F	TSG	Z
OSGIN1	TSG	Z
PAIP2	TSG	Z
EMP2	TSG	Z
NRSN2	TSG	Z
EMP1	TSG	Z
MIR125A	TSG	Z
RPS11	TSG	S
RPS10	TSG	S
RPS19	TSG	S
LATS2	TSG	Z
LATS1	TSG	Z
CNTNAP2	TSG	Z
RRM1	TSG	S
OSCP1	TSG	Z
SLC9A3R1	TSG	Z
TSSC4	TSG	Z
DAPK3	TSG	Z
DAPK2	TSG	Z
DAPK1	TSG	Z
MIR1247	TSG	Z
GPRC5A	TSG	Z
MIR22	TSG	Z
MIR25	TSG	Z
PTPRT	TSG	Z
CREB3L1	TSG	Z
PTPRC	TSG	Z
GORAB	TSG	Z
PTPRK	TSG	Z
PTPRJ	TSG	Z
UFL1	TSG	Z
STK10	TSG	Z
STK11	TSG	Z
AJAP1	TSG	Z
THBS1	TSG	Z
GABARAP	TSG	Z
WRN	TSG	S
EHF	TSG	Z
GATA4	TSG	Z
GATA5	TSG	Z
FAM172A	TSG	Z
FOXO6	TSG	Z
DIRAS1	TSG	Z
RASL10A	TSG	Z
DIRAS3	TSG	Z
MIR23A	TSG	Z
MIR23B	TSG	Z
ARNTL	TSG	Z
SOX11	TSG	Z
SOX15	TSG	Z
ISG15	TSG	Z
OPCML	TSG	Z
PDLIM4	TSG	Z
DCN	TSG	Z
PLXNC1	TSG	Z
TNK1	TSG	Z
ZDHHC2	TSG	Z
APITD1	TSG	Z
PRDM1	TSG	Z
KRT19	TSG	Z
DNMT1	TSG	Z
WISP3	TSG	Z
MIR34A	TSG	Z
THRB	TSG	Z
MIR34C	TSG	Z
MIR34B	TSG	Z
NAPEPLD	TSG	Z
DCC	TSG	Z
POLB	TSG	S
FH	TSG	Z
CDC6	TSG	S
HIC1	TSG	Z
CCNDBP1	TSG	Z
CIITA	TSG	F
RBM10	TSG	F
RBM14	TSG	Z
MIR127	TSG	Z
MIR126	TSG	Z
SMYD4	TSG	Z
MIR199A1	TSG	Z
MIR122	TSG	Z
IL17A	TSG	Z
MIR129-1	TSG	Z
MIR18A	TSG	Z
MIR129-2	TSG	Z
MIR196A2	TSG	Z
YAP1	TSG	Z
EI24	TSG	Z
UBIAD1	TSG	Z
ERF	TSG	Z
MIR340	TSG	Z
CIZ1	TSG	Z
MT2A	TSG	Z
SPARCL1	TSG	Z
NGFR	TSG	Z
SGMS1	TSG	Z
MOB1A	TSG	Z
MOB1B	TSG	Z
MAD1L1	TSG	Z
CNOT3	TSG	Z
ITGB1	TSG	Z
BANP	TSG	Z
RTN4	TSG	Z
SUFU	TSG	Z
DKK3	TSG	Z
DKK1	TSG	Z
MBD4	TSG	Z
CMTM3	TSG	Z
CYB561D2	TSG	Z
CMTM5	TSG	Z
MIR31	TSG	Z
TSPAN13	TSG	Z
MIR296	TSG	Z
RASAL1	TSG	Z
RASAL2	TSG	Z
PEBP1	TSG	Z
BRD7	TSG	Z
UIMC1	TSG	Z
ST5	TSG	Z
EAF1	TSG	Z
EAF2	TSG	Z
ST7	TSG	Z
MRVI1	TSG	Z
EXT2	TSG	Z
EXT1	TSG	Z
HTATIP2	TSG	Z
SAMD9L	TSG	Z
ARID1B	TSG	F
ARID1A	TSG	Z
LIMA1	TSG	Z
MIR487B	TSG	Z
ITGB3	TSG	Z
RNF180	TSG	Z
WIF1	TSG	Z
SHPRH	TSG	Z
CDCP1	TSG	Z
YPEL3	TSG	Z
CLDN1	TSG	Z
IKZF2	TSG	Z
SFRP2	TSG	Z
IRF3	TSG	Z
IRF1	TSG	Z
IRF5	TSG	Z
HAT1	TSG	S
IRF8	TSG	Z
HDAC3	TSG	Z
HDAC2	TSG	S
ONECUT1	TSG	Z
RFC1	TSG	S
ZFHX3	TSG	Z
FABP3	TSG	Z
CBX5	TSG	Z
ZBTB16	TSG	Z
MIR204	TSG	Z
MIR205	TSG	Z
MIR206	TSG	Z
ZBTB18	TSG	Z
TNFSF9	TSG	Z
CST6	TSG	Z
CST5	TSG	Z
MIR196B	TSG	Z
GKN2	TSG	Z
DAB2IP	TSG	Z
TRIM62	TSG	Z
MIR20A	TSG	Z
MAPK9	TSG	Z
KIF1B	TSG	Z
ALDH2	TSG	F
KL	TSG	Z
ZFP36	TSG	Z
RAD52	TSG	S
MIR133A2	TSG	Z
RASL10B	TSG	Z
NRF1	TSG	Z
STRADA	TSG	Z
ERCC2	TSG	F
ERCC3	TSG	S
ERCC4	TSG	S
ERCC5	TSG	S
GLI1	TSG	Z
BBC3	TSG	Z
SOX1	TSG	Z
SOX7	TSG	Z
MIR375	TSG	Z
CEBPA	TSG	Z
MIR370	TSG	Z
BIK	TSG	Z
CEBPD	TSG	Z
TNFRSF12A	TSG	Z
PRR5	TSG	Z
RND3	TSG	Z
SUZ12	TSG	Z
ARL6IP5	TSG	Z
PSME4	TSG	S
CTNNBIP1	TSG	Z
MTSS1	TSG	Z
MIRLET7A1	TSG	Z
MIRLET7A2	TSG	Z
CRNN	TSG	Z
TP53COR1	TSG	Z
CTNNA2	TSG	Z
EGR2	TSG	Z
MAP4K1	TSG	Z
MZB1	TSG	Z
MIR519D	TSG	Z
PPM1L	TSG	Z
MIR138-2	TSG	Z
MIR138-1	TSG	Z
BLCAP	TSG	Z
PTENP1	TSG	Z
SFRP4	TSG	Z
MIR1291	TSG	Z
ZNF382	TSG	Z
MIR1297	TSG	Z
SELENBP1	TSG	Z
GADD45A	TSG	Z
GADD45B	TSG	Z
PARK2	TSG	Z
POU6F2	TSG	Z
DMTF1	TSG	Z
EXTL1	TSG	Z
EXTL2	TSG	Z
EXTL3	TSG	Z
ROR2	TSG	Z
MIR155	TSG	Z
FOXA1	TSG	Z
TPTE2	TSG	Z
FOXA2	TSG	Z
SYNM	TSG	Z
EPHB3	TSG	Z
FRS3	TSG	Z
PLCB3	TSG	Z
TNFRSF18	TSG	Z
RTN4IP1	TSG	Z
HECA	TSG	Z
BECN1	TSG	Z
EDA2R	TSG	Z
VWA5A	TSG	Z
PRDM5	TSG	Z
AGTR1	TSG	Z
GGNBP2	TSG	Z
CD4	TSG	Z
EIF3F	TSG	Z
OLFM4	TSG	Z
EGLN1	TSG	Z
STAT1	TSG	Z
CD82	TSG	Z
PTPN6	TSG	Z
CTDSPL	TSG	Z
BNIP3L	TSG	Z
EFNA5	TSG	Z
ESR2	TSG	Z
AKR1B1	TSG	Z
MIR211	TSG	Z
ESR1	TSG	Z
MIR217	TSG	Z
MIR215	TSG	Z
MIR214	TSG	Z
EHD3	TSG	Z
PEG3	TSG	Z
CDH11	TSG	Z
CDH17	TSG	Z
WT1	TSG	Z
WASL	TSG	S
MAP2K4	TSG	Z
MIR107	TSG	Z
RAP1GAP	TSG	Z
MIR100	TSG	Z
CCDC67	TSG	Z
SERPINI2	TSG	Z
KMT2C	TSG	Z
CLDN23	TSG	Z
RHOBTB2	TSG	Z
NUMB	TSG	Z
MIR326	TSG	Z
MIR367	TSG	Z
MIRLET7G	TSG	Z
MIRLET7D	TSG	Z
MIRLET7C	TSG	Z
LAT2	TSG	Z
CPNE7	TSG	Z
MIRLET7I	TSG	Z
GSN	TSG	Z
SPINT2	TSG	Z
NDST4	TSG	Z
LIG4	TSG	S
CSNK1D	TSG	S
MIR200A	TSG	Z
CACNA2D3	TSG	Z
ATP2B3	TSG	F
FZR1	TSG	Z
TFPI2	TSG	Z
XRN1	TSG	S
KDM5A	TSG	Z
DNMT3B	TSG	Z
AFAP1L2	TSG	Z
EED	TSG	Z
VIM	TSG	Z
MIR24-1	TSG	Z
MIR124-3	TSG	Z
HCAR2	TSG	Z
ETV6	TSG	Z
ARG1	TSG	Z
TSPAN32	TSG	Z
AIF1	TSG	Z
RAD23B	TSG	Z
CLTCL1	TSG	F
IKZF1	TSG	Z
IKZF3	TSG	Z
CYB5R2	TSG	Z
DROSHA	TSG	F
MIR888	TSG	Z
PML	TSG	Z
PDCD4	TSG	Z
PDCD5	TSG	Z
DLC1	TSG	Z
PRKCE	TSG	Z
TCEAL7	TSG	Z
MT1DP	TSG	Z
DICER1	TSG	Z
ID4	TSG	Z
MIR449A	TSG	Z
MIR449B	TSG	Z
NNAT	TSG	Z
DOK2	TSG	Z
DOK3	TSG	Z
LRP1B	TSG	Z
DOK1	TSG	Z
MIR186	TSG	Z
MIR124-1	TSG	Z
MIR124-2	TSG	Z
MIR483	TSG	Z
GPC3	TSG	Z
GPC5	TSG	Z
DACH1	TSG	Z
ARMC5	TSG	Z
MTAP	TSG	Z
KDM8	TSG	Z
MIR941-1	TSG	Z
MIR194-1	TSG	Z
BCL6B	TSG	Z
MIR194-2	TSG	Z
C2orf40	TSG	Z
WNT11	TSG	Z
ELANE	CG	Y
HSPA5	CG	G
CHD8	CG	Y
HIST1H4I	CG	F
UGT1A	CG	G
CRKL	CG	Y
CAMK1	CG	S
PPP4C	CG	S
CAMK4	CG	S
PIK3CG	CG	Y
CRBN	CG	Y
SIRPA	CG	Y
MUC1	CG	F
PPP2R2A	CG	S
PCSK7	CG	F
CEP89	CG	F
PIK3C3	CG	Y
RAB40A	CG	Y
COL7A1	CG	Y
ARFRP1	CG	Y
BAK1	CG	Y
MAF	CG	F
RIT1	CG	G
BACH1	CG	Y
MTCP1	CG	F
CYP27B1	CG	S
TTL	CG	F
ABCB1	CG	G
ZEB1	CG	G
RPS6KA1	CG	S
RPS6KA3	CG	S
TOP1	CG	F
MINPP1	CG	S
CKS1B	CG	S
OLIG2	CG	F
SRPK2	CG	S
KIAA1524	CG	G
CDC42	CG	S
SPHK2	CG	S
SPHK1	CG	S
MAGEA1	CG	S
DPYD	CG	Y
UBTF	CG	S
NAPRT	CG	G
CLIP1	CG	F
ETNK1	CG	F
SP1	CG	S
MNDA	CG	Y
FIP1L1	CG	F
RSF1	CG	G
ALKBH6	CG	Y
FGFR1OP	CG	F
PHOX2B	CG	F
TCL1A	CG	F
EWSR1	CG	F
RPN1	CG	F
NQO1	CG	G
KLK2	CG	F
ELK4	CG	F
WHSC1	CG	F
PAK7	CG	Y
RECQL4	CG	F
FANCD2	CG	F
COPS5	CG	S
MNX1	CG	F
MYCL	CG	F
CYP2D6	CG	Y
VEZF1	CG	Y
IGF2	CG	G
PPP5C	CG	S
MEF2B	CG	Y
MEF2A	CG	Y
GAS7	CG	F
PDGFRB	CG	F
ZNF331	CG	F
MALAT1	CG	F
MLF1	CG	F
AREG	CG	G
CFLAR	CG	G
ALCAM	CG	G
TPM4	CG	F
PRPF40B	CG	Y
RPS6KB2	CG	S
TGFBR1	CG	Y
SLCO1B3	CG	Y
SF1	CG	Y
FANCI	CG	Y
KTN1	CG	F
TCEB1	CG	Y
PRDX3	CG	S
NFYC	CG	S
NFYB	CG	S
NFYA	CG	S
MYBL1	CG	S
HIST1H4E	CG	Y
RAC3	CG	S
SBDS	CG	F
FCGR2B	CG	F
FCGR2A	CG	G
PBX1	CG	F
AGR2	CG	G
APCDD1	CG	Y
GPS2	CG	Y
TRIM27	CG	F
PER1	CG	F
AKT3	CG	S
PMS2CL	CG	Y
PNRC1	CG	Y
GBA	CG	Y
RRAS2	CG	S
GAB2	CG	Y
IRS2	CG	Y
RICTOR	CG	G
PPM1G	CG	S
PPM1D	CG	Y
PPM1B	CG	S
SRSF2	CG	F
PRLR	CG	Y
EGR3	CG	Y
PPP6C	CG	F
GID4	CG	Y
UMPS	CG	Y
TSHZ2	CG	Y
TSHZ3	CG	Y
CNBD1	CG	Y
PAX7	CG	F
TIPARP	CG	Y
PAX3	CG	F
PAX8	CG	F
PPP1R11	CG	S
DDR1	CG	Y
CAMKK2	CG	S
EIF4EBP1	CG	G
CRTC3	CG	F
SH2D1A	CG	Y
CTDP1	CG	S
RPS6	CG	G
RPS2	CG	Y
USP1	CG	Y
USP2	CG	S
USP4	CG	S
SRY	CG	Y
DCAF6	CG	Y
KCNJ5	CG	F
EREG	CG	G
CSNK2B	CG	S
CAMK1D	CG	S
CAMK1G	CG	S
FCGR3A	CG	G
TIMM17A	CG	Y
RPL22	CG	F
KLHL6	CG	Y
ALPP	CG	S
PPP1CB	CG	S
PPP1CC	CG	S
PDK1	CG	Y
ALPI	CG	S
HAVCR2	CG	G
MAFB	CG	F
NTRK1	CG	F
NTRK2	CG	Y
HSP90AB1	CG	F
SLC34A2	CG	F
PTP4A3	CG	G
UBR5	CG	F
FAT3	CG	Y
TRIM33	CG	F
PCM1	CG	F
TRIM37	CG	Y
LRRK2	CG	Y
CAP2	CG	Y
CDC25C	CG	S
CDC25B	CG	S
CDC25A	CG	S
RNF43	CG	F
RNF40	CG	S
RHOH	CG	F
ACO1	CG	Y
PBK	CG	G
PRDM16	CG	F
POT1	CG	F
MAPK11	CG	S
MAPK13	CG	S
NCOR1	CG	F
FZD1	CG	Y
AKR1B10	CG	S
HIST1H1E	CG	Y
HIST1H1C	CG	Y
SERPINA1	CG	Y
SOS1	CG	S
PRKACG	CG	S
DEK	CG	F
PRKACB	CG	S
BRE	CG	Y
TLX1	CG	F
RMI1	CG	Y
RMI2	CG	F
ITPA	CG	Y
TRAF3	CG	Y
TRAF7	CG	F
HOOK3	CG	F
KAT6A	CG	F
ABCC10	CG	G
DIS3	CG	Y
GNA13	CG	Y
GNA11	CG	F
ATF1	CG	F
ATF2	CG	S
SMARCC2	CG	S
IL6ST	CG	F
SRPK1	CG	S
C11orf30	CG	Y
WEE1	CG	G
IGF1R	CG	G
CAMK2D	CG	S
CAMK2G	CG	S
CAMK2A	CG	S
SLC45A3	CG	F
TLK2	CG	Y
STK3	CG	S
STK4	CG	S
CYP3A4	CG	Y
CYP3A5	CG	Y
POLH	CG	Y
IL7R	CG	F
CD1D	CG	Y
CHIC2	CG	F
FAM46C	CG	F
JAK3	CG	F
H3F3A	CG	F
JAK1	CG	F
SERPINB13	CG	Y
GRM3	CG	Y
ALPK2	CG	Y
TP53I3	CG	S
PDAP1	CG	Y
DUX4L1	CG	F
MAP3K1	CG	F
ACP1	CG	S
SNIP1	CG	S
PRKDC	CG	Y
NCOA2	CG	F
NCOA3	CG	G
NCOA1	CG	F
CDKN2A(p14)	CG	F
INHA	CG	Y
GSG2	CG	S
KDSR	CG	F
SS18	CG	F
CYP2C8	CG	Y
LMO1	CG	F
LMO2	CG	F
IL21R	CG	F
ERC1	CG	F
PLCG2	CG	Y
PLCG1	CG	F
ERG	CG	F
EIF2S2	CG	Y
HERPUD1	CG	F
MYOD1	CG	F
PTPN20B	CG	S
P2RY8	CG	F
TRIP11	CG	F
TFG	CG	F
MAP3K13	CG	F
MAP3K15	CG	Y
PPP3CA	CG	S
PPP3CB	CG	S
KIAA1549	CG	F
FCGR1A	CG	Y
IKBKE	CG	Y
EIF3A	CG	Y
FGFBP1	CG	Y
PWWP2A	CG	F
DYRK1A	CG	S
MTMR6	CG	S
MTMR2	CG	S
MTMR1	CG	S
FUBP1	CG	F
MYLK	CG	Y
VANGL2	CG	Y
EXO1	CG	Y
ATRIP	CG	Y
TEK	CG	S
RALY	CG	Y
KRT18	CG	G
FLT4	CG	F
FLT1	CG	Y
SET	CG	F
CYP1B1	CG	Y
FANCF	CG	F
FANCE	CG	F
FANCC	CG	F
FANCB	CG	Y
FANCA	CG	F
FANCM	CG	Y
DOT1L	CG	Y
CDK5	CG	S
CDK7	CG	S
CDK8	CG	Y
CDK9	CG	S
SF3B1	CG	F
SPECC1	CG	F
CYP17A1	CG	Y
MCL1	CG	Y
PRKX	CG	S
INPPL1	CG	Y
PRKCH	CG	S
HIST1H3B	CG	F
EBF1	CG	F
C15orf65	CG	F
LMNA	CG	F
ALPPL2	CG	S
TYMS	CG	G
VTI1A	CG	F
NT5E	CG	G
FBXO11	CG	F
PPP1R3D	CG	S
BCLAF1	CG	Y
NUP214	CG	F
SETDB1	CG	Y
FAM131B	CG	F
FGFR4	CG	F
FGFR2	CG	F
FGFR3	CG	F
FGFR1	CG	F
TCL6	CG	F
SPEN	CG	F
FKBP1A	CG	S
PRRX1	CG	F
EME1	CG	Y
EME2	CG	Y
DUX4	CG	G
STIL	CG	F
PSMB8	CG	G
PDP1	CG	S
PDP2	CG	S
DNER	CG	Y
GNAQ	CG	F
GNAS	CG	F
SFPQ	CG	F
HMGN2P46	CG	F
TOP3A	CG	Y
TOP3B	CG	Y
LHFP	CG	F
RPS14	CG	Y
ECT2L	CG	F
RABEP1	CG	F
EGF	CG	G
THRAP3	CG	F
WAC	CG	Y
COMT	CG	Y
MAST1	CG	S
TFF3	CG	G
MAGEH1	CG	G
SZRD1	CG	Y
PPP1R15A	CG	G
IL2	CG	F
BIRC7	CG	G
BIRC5	CG	G
NUTM2B	CG	F
NUTM2A	CG	F
NT5C2	CG	F
MSI2	CG	F
POU5F1	CG	F
DUSP14	CG	S
DUSP16	CG	S
DUSP10	CG	S
DUSP12	CG	S
RPA4	CG	Y
RPA2	CG	Y
SSX4	CG	F
SSX2	CG	F
TIMP1	CG	G
SSX1	CG	F
PKMYT1	CG	S
MDS2	CG	F
TPX2	CG	Y
SOD1	CG	S
PRF1	CG	F
PMS1	CG	F
ROBO4	CG	G
DDX6	CG	F
TLR4	CG	Y
SLC19A1	CG	Y
STMN1	CG	G
HLA-A	CG	F
HLA-G	CG	Y
NFKBIE	CG	F
UBE3A	CG	S
HAUS3	CG	Y
TMPRSS2	CG	F
TOP2A	CG	G
NACA	CG	F
TRA	CG	F
TRB	CG	F
TRD	CG	F
HIST1H2BD	CG	Y
ABCB11	CG	Y
FGF7	CG	Y
FGF6	CG	Y
FGF4	CG	Y
FGF3	CG	Y
RAD50	CG	Y
CDC27	CG	Y
SDC4	CG	F
NUP153	CG	S
TNF	CG	Y
PAK2	CG	S
BRWD3	CG	Y
IPO7	CG	Y
JAZF1	CG	F
ADNP	CG	Y
CNKSR1	CG	Y
DUSP4	CG	S
DUSP7	CG	S
DUSP2	CG	S
LYL1	CG	F
ELL	CG	F
HEY1	CG	F
ALOX12B	CG	Y
STAT5B	CG	F
TBC1D12	CG	Y
NUMA1	CG	F
ICK	CG	S
RAD21	CG	F
DKC1	CG	Y
PDPK1	CG	S
U2AF2	CG	Y
PPP3R1	CG	S
PRKAG1	CG	S
PRKAG3	CG	S
OTUD7A	CG	Y
PIK3C2G	CG	Y
TBL1XR1	CG	F
ODAM	CG	Y
DDX43	CG	G
CEP76	CG	Y
STK38L	CG	S
ACTA1	CG	G
LSM14A	CG	F
ZNF198	CG	F
SETBP1	CG	F
CHCHD7	CG	F
ARHGAP35	CG	Y
PSIP1	CG	F
SULT1A1	CG	Y
MYH11	CG	F
HMBS	CG	Y
NEDD9	CG	G
SMC3	CG	Y
PTTG1	CG	G
STYX	CG	S
LEPR	CG	G
LASP1	CG	F
KIAA1598	CG	F
ARID5B	CG	Y
NTN4	CG	Y
USP9X	CG	Y
CRIPAK	CG	Y
MORC4	CG	Y
EGFR	CG	F
HLA-DRA	CG	G
HNF1A	CG	F
DEFA1	CG	G
AJUBA	CG	Y
NRP2	CG	Y
CENPL	CG	Y
FANCL	CG	Y
REV3L	CG	Y
PROM1	CG	G
PAFAH1B2	CG	F
RRAS	CG	S
U2AF1	CG	F
HSPB1	CG	G
FAM129B	CG	Y
COX6C	CG	F
MGA	CG	Y
NSD1	CG	F
MRE11A	CG	G
RANBP2	CG	F
RALGDS	CG	F
GNB1	CG	Y
PTPRZ1	CG	S
STX2	CG	Y
FOXQ1	CG	Y
PRSS8	CG	Y
AURKA	CG	S
AURKB	CG	Y
FCRL4	CG	F
TPMT	CG	Y
CASC5	CG	F
ROCK1	CG	S
CUL4A	CG	Y
CUL4B	CG	Y
CYP2C19	CG	Y
MMP9	CG	G
ABCC3	CG	G
MMP2	CG	G
BCL2L2	CG	Y
AXL	CG	Y
ZRANB3	CG	Y
H3F3C	CG	Y
H3F3B	CG	F
MC1R	CG	Y
WNK1	CG	Y
CYP24A1	CG	S
PLD2	CG	S
PPFIBP1	CG	F
RNF213	CG	F
C12orf9	CG	F
DOCK8	CG	Y
2016-09-09	CG	F
2016-09-05	CG	F
2016-09-06	CG	F
XRCC6	CG	S
HSPH1	CG	G
TFRC	CG	F
GSPT1	CG	S
EPHB1	CG	S
PARP4	CG	Y
PARP2	CG	Y
PARP3	CG	Y
PAPD5	CG	Y
GPHN	CG	F
CDC14B	CG	S
RHBDF2	CG	Y
PPP2R5E	CG	S
TIE1	CG	S
PPP2R5A	CG	S
PPP2R5B	CG	S
SH3GL3	CG	S
SS18L1	CG	F
TYRO3	CG	S
KDR	CG	F
TAL1	CG	F
RAD51D	CG	G
RAD51B	CG	F
PRSS1	CG	Y
MDH1	CG	S
WASF3	CG	Y
MLLT4	CG	F
MLLT6	CG	F
FAH	CG	Y
ZCCHC8	CG	F
SYNJ1	CG	S
HNRNPA2B1	CG	F
TERT	CG	F
RUNDC2A	CG	F
SLC22A2	CG	Y
HES1	CG	Y
TMBIM1	CG	S
PICALM	CG	F
NKX2-1	CG	F
FSTL3	CG	F
CSNK2A2	CG	S
MYB	CG	F
MTM1	CG	S
P4HB	CG	S
FLI1	CG	F
CSNK1G2	CG	S
PNCK	CG	S
POLE	CG	F
POLK	CG	Y
ASXL3	CG	Y
ASXL2	CG	Y
GUCY1A2	CG	Y
[truncated: 232 more rows]
