# Supplementary material for: Indel detection from DNA and RNA sequencing data with transIndel
Source: BMC Genomics. 2018 Apr 19;19:270. doi: 10.1186/s12864-018-4671-4 (PMC5909256; doi:10.1186/s12864-018-4671-4)
Supplement: Supplementary file 4 — Table S1. Summary of deletions in AR detected by transIndel. (XLSX 37 kb) [file 12864_2018_4671_MOESM4_ESM.xlsx]

## Sheet: Table S2
Table S1. Summary of deletions in AR detected by transIndel
Patient	Tumour	Tumour type	AR-GSR	Break fusion junction coordinates (hg19)	Variant allele fraction (transIndel)	Variant size (transIndel)
C-4	A	CRPC met	Deletion 1	chrX:66,804,042 (+)/chrX:66,816,507 (+)	0.03	12464
	A	CRPC met	Deletion 2	chrX:66,754,961 (+)/chrX:66,843,254 (+)	0.03	88292
C-6	A	CRPC met	Deletion 1	chrX:66,934,778 (+)/chrX:66,942,396 (+)	0.28	7617
	A	CRPC met	Deletion 2	chrX:66,940,040 (+)/chrX:66,943,474 (+)	0.3	3433
	B	CRPC met	Deletion 1	chrX:66,934,778 (+)/chrX:66,942,396 (+)	0.3	7617
	B	CRPC met	Deletion 2	chrX:66,940,040 (+)/chrX:66,943,474 (+)	0.27	3433
C-7	A	CRPC met	Deletion	chrX:49,150,734 (+)/chrX:66,779,010 (+)	0.93	17628275
	B	CRPC met	Deletion	chrX:49,150,734 (+)/chrX:66,779,010 (+)	0.9	17628275
C-12	A	CRPC met	Deletion	chrX:66,786,453 (+)/chrX:66,862,260 (+)	0.08	75806
	B	CRPC met	Deletion	chrX:66,786,453 (+)/chrX:66,862,260 (+)	0.29	75806
The deletions are derived from Table 1 of Henzler et al. Nature Communication 2016.
