# Supplementary material for: Indel detection from DNA and RNA sequencing data with transIndel
Source: BMC Genomics. 2018 Apr 19;19:270. doi: 10.1186/s12864-018-4671-4 (PMC5909256; doi:10.1186/s12864-018-4671-4)
Supplement: Supplementary file 6 — Table S2. FoxA1 deletion detection by different methods from TCGA whole exome sequencing data. (XLSX 40 kb) [file 12864_2018_4671_MOESM6_ESM.xlsx]

## Sheet: Table S3
Table S2. FoxA1 deletion detection by diffferent methods from TCGA whole exome sequencing data
Chr	Position	Variant depth	Total depth	VAF	Variant length (bp)	Sampel ID	Molecular subtype by TCGA (Cell 2015)	Delly	Pindel	Scalpel	GATK	Platypus	Fermikit
14	38061130	3	7	0.43	25	TCGA-YJ-A8SW	other	NC	NC	NC	Detected	Detected	NC
14	38061132	9	14	0.64	65	TCGA-EJ-7125	IDH1	Detected	Detected	Detected	Detected	NC	NC
14	38061730	8	31	0.26	14	TCGA-EJ-A7NM	ETV4	NC	NC	NC	Detected	Detected	NC
14	38061141	14	17	0.82	57	TCGA-EJ-A65J	other	Detected	Detected	Detected	Detected	NC	NC
14	38060833	8	25	0.32	18	TCGA-EJ-5511	ETV4	NC	NC	Detected	Detected	NC	NC
14	38061214	8	31	0.26	21	TCGA-FC-A4JI	other	NC	Detected	Detected	Detected	Detected	NC
14	38061231	4	22	0.18	12	TCGA-EJ-7218	other	NC	Detected	NC	Detected	Detected	NC
14	38060535	5	31	0.16	41	TCGA-HC-8262	ERG	Detected	Detected	NC	NC	NC	NC
14	38060538	11	82	0.13	36	TCGA-EJ-5494	FOXA1	Detected	Detected	NC	NC	NC	NC
14	38060581	8	31	0.26	28	TCGA-KK-A8IA	ERG	Detected	Detected	Detected	Detected	Detected	NC
Note 1: Variant depth, Total depth and VAF are derived from VarDict output. The input of VarDict is the redifined BAM file from transIndel
Note 2: The reported FoxA1 indels are required to be equal or larger than 10bp and VAF >= 10%
Note 3: VAF, variant allele fraction; NC, not called
